# Supplementary material for: Clinicopathologic Analysis of Sinonasal Inverted Papilloma, with Focus on Human Papillomavirus Infection Status
Source: Diagnostics (Basel). 2022 Feb 10;12(2):454. doi: 10.3390/diagnostics12020454 (PMC8871026; doi:10.3390/diagnostics12020454)
Supplement: Supplementary file 1 [file diagnostics-12-00454-s001.zip]

Archive with 1 entries (1 files):
- Supplemental_Figure.pdf
